# Supplementary material for: Numerical optimization of process parameters in HLLW spray calcination
Source: PLoS One. 2026 Jul 29;21(7):e0347453. doi: 10.1371/journal.pone.0347453 (PMC13419214; doi:10.1371/journal.pone.0347453)
Supplement: S1 File — (XLSX) [file pone.0347453.s001.xlsx]

## Sheet: Fig6_WallTemperature
Wall Temperature (°C)	Na₂O Mass Fraction
200	0.08821
400	0.11589
600	0.16878
800	0.27591
1000	0.30378
1200	0.35983

## Sheet: Fig8_Porosity
Porosity	Na₂O Mass Fraction
0	0.07642
0.2	0.1627
0.3	0.18358
0.4	0.20445
0.5	0.23902
0.6	0.25184
0.7	0.26396
0.8	0.27583
0.9	0.33248
1	0.39104

## Sheet: Fig10_InletVelocity
Inlet Velocity (m/s)	Na₂O Mass Fraction
0.001	0.25492
0.003	0.27592
0.005	0.2837
0.01	0.28677
0.02	0.2748
0.05	0.22907
0.1	0.19311
0.2	0.1702
